# Supplementary material for: An Optimized Conversion of Spermatogonial Stem Cells Into Spinal Cord Neurons Enhances Functional Recovery in Rats After Spinal Cord Injury
Source: CNS Neurosci Ther. 2026 Apr 15;32(4):e70844. doi: 10.1002/cns.70844 (PMC13080337; doi:10.1002/cns.70844)
Supplement: Supplementary file 1 — Supinfo S1. cns70844‐sup‐0001‐SupinfoS1.zip. [file CNS-32-e70844-s002.zip]

Archive with 4 entries (4 files):
- RGB 72h.tif
- RGB 7d.tif
- control.tif
- RGB 24h.tif
